# Supplementary material for: Flour Functionality, Nutritional Composition, and In Vitro Protein Digestibility of Wheat Cookies Enriched with Decolourised Moringa oleifera Leaf Powder
Source: Foods. 2024 May 25;13(11):1654. doi: 10.3390/foods13111654 (PMC11171687; doi:10.3390/foods13111654)
Supplement: Supplementary file 1 [file foods-13-01654-s001.zip]

Archive with 1 entries (1 files):
- foods-3003917-supplementary.pdf
